# Supplementary material for: Application of mini-MLST and whole genome sequencing in low diversity hospital extended-spectrum beta-lactamase producing Klebsiella pneumoniae population
Source: PLoS One. 2019 Aug 13;14(8):e0221187. doi: 10.1371/journal.pone.0221187 (PMC6692064; doi:10.1371/journal.pone.0221187)
Supplement: S1 Table — (XLSX) [file pone.0221187.s001.xlsx]

## Sheet: List1
			ID	S13	S14	S15	S16	S17	S18	S41	S43	S45	S46	S19	S20	S21	S23	S44	S22	S24	S25	S26	S35	S36	S01	S03	S04	S06	S08	S10	S29	S30	S02	S05	S07	S09	S11	S12	S37	S38	S39	S40	S42	S27	S28	S31	S32	S33	S34
			Patient	29	28	25	26	23	27	24	24	1	1	2	3	3	5	3	4	6	7	7	8	8	9	10	11	12	13	14	14	14	17	16	18	19	15	20	21	21	22	22	15	31	31	30	30	32	32
			Ward	E	A	B	D	D	C	D	D	F	A	A	D	D	D	D	D	H	D	D	D	D	H	D	D	F	I	M	M	L	J	D	K	D	D	D	D	D	D	D	D	G	F	D	D	D	D
			Source of isolation	urine	bloodcultuce	bloodcultuce	rectum	bloodcultuce	venous catheter	bloodcultuce	rectum	bloodcultuce	rectum	oral cavity	bloodcultuce	urine	oral cavity	rectum	bloodcultuce	urine	rectum	bloodcultuce	bloodcultuce	rectum	urine	rectum	rectum	bloodcultuce	wound	bloodcultuce	bloodcultuce	urine	urine	rectum	bloodcultuce	urine	bloodcultuce	oral cavity	bloodcultuce	rectum	bloodcultuce	rectum	rectum	bloodcultuce	rectum	bloodcultuce	rectum	bloodcultuce	rectum
			Date of collection	2014-06-07	2016-07-11	2017-04-23	2017-06-06	2017-06-22	2017-07-07	2017-09-08	2017-09-05	2014-08-18	2014-06-09	2014-03-11	2014-09-21	2014-09-21	2017-05-22	2014-10-07	2017-04-24	2017-05-31	2017-02-15	2017-02-22	2017-12-17	2017-10-10	2017-01-16	2016-09-15	2014-09-26	2014-05-20	2016-10-04	2014-10-09	2014-10-09	2014-10-04	2014-03-17	2016-09-19	2016-02-11	2014-09-23	2014-10-01	2016-10-05	2017-09-23	2017-09-26	2017-08-12	2017-06-27	2014-09-22	2014-05-29	2014-02-24	2014-05-25	2014-05-24	2014-09-14	2014-08-11
Mini-MLST			MelT	26	26	26	26	26	26	26	26	130	130	132	132	132	132	132	132	132	132	132	132	132	139	139	139	139	139	139	139	139	145	145	145	145	145	145	145	145	145	145	145	266	266	266	266	281	281
MLST			ST	29	1271	1271	1271	1271	1271	1271	1271	458	458	405	405	405	405	405	405	405	405	405	405	405	321	321	321	321	321	321	321	321	433	433	433	433	433	433	433	433	433	433	433	323	323	323	323	23	23
Resistance genes	Tetracycline	Phenotype	tetracyklin	I	C	I	R	I	C	R	C	R	R	C	C	R	C	R	R	C	R	R	R	R	R	C	ND	R	C	R	R	R	R	R	R	R	R	R	R	R	R	R	R	R	R	R	R	R	R
		Genes	tet(A)	+	-	-	-	-	-	-	-	+	+	-	-	-	-	+	+	-	+	+	+	+	-	-	+	+	-	+	+	+	+	+	+	+	+	+	+	+	+	+	+	+	+	+	+	+	+
	Tigecycline	Phenotype	tigecyklin	C	C	C	ND	C	C	C	C	R	R	C	C	C	ND	C	C	C	ND	ND	C	C	R	C	ND	C	I	C	C	C	C	ND	C	C	C	C	I	I	I	I	ND	C	C	C	C	I	I
		Genes	ramA	-	-	-	-	-	-	-	-	-	-	-	-	-	-	-	-	-	-	-	-	-	-	-	-	-	-	-	-	-	-	-	-	-	-	-	-	-	-	-	-	-	-	-	-	-	-
	Cotrimoxazole	Phenotype	Cotrimoxazol	R	R	R	R	R	R	R	R	R	C	R	R	R	R	R	R	R	R	R	R	R	R	R	ND	R	R	R	R	R	R	R	R	R	R	R	R	R	R	R	R	R	R	R	R	R	R
		Genes	sul2	+	+	+	+	+	+	+	+	+	+	+	+	+	+	+	+	+	+	+	+	+	+	+	+	+	+	+	+	+	+	+	+	+	+	+	+	+	+	+	+	+	+	+	+	+	+
			dfrA1	-	-	-	-	-	-	-	-	-	-	-	-	-	-	-	-	-	-	-	-	-	-	-	-	-	-	-	-	-	-	-	-	-	-	-	-	-	-	-	-	-	-	+	+	-	-
			dfrA14	+	+	+	+	+	+	+	+	-	-	+	+	+	+	+	+	+	+	+	+	+	+	+	+	+	+	+	+	+	+	+	+	+	+	+	+	+	+	+	+	+	+	+	+	+	+
	Quinolones	Phenotype	Ciprinol	R	R	R	R	R	R	R	R	R	R	C	C	C	R	R	R	R	R	R	R	R	C	C	R	I	C	R	R	R	R	R	R	R	R	R	R	R	R	R	R	C	C	I	ND	C	I
		Genes	aac(6´)Ib-cr	+	+	+	+	+	+	+	+	-	-	-	-	-	-	-	+	+	+	+	+	+	+	+	+	+	+	+	+	+	+	+	+	+	+	+	+	+	+	+	+	+	+	+	+	+	+
			oqxA	+	+	+	+	+	+	+	+	+	+	+	+	+	+	+	+	+	+	+	+	+	+	+	+	+	+	+	+	+	+	+	+	+	+	+	+	+	+	+	+	-	-	+	+	+	+
			oqxB	+	+	+	+	+	+	+	+	+	+	+	+	+	+	+	+	+	+	+	+	+	+	+	+	+	+	+	+	+	+	+	+	+	+	+	+	+	+	+	+	-	-	+	+	+	+
			QnrB1	+	-	-	-	-	-	-	-	+	+	-	-	-	-	-	-	-	+	+	+	+	-	-	-	-	-	-	-	-	-	-	-	-	-	-	-	-	-	-	-	-	-	+	+	-	-
			QnrB66	-	+	+	+	+	+	+	+	-	-	+	+	+	+	+	+	+	-	-	-	-	-	-	+	+	-	+	+	+	+	+	+	+	+	+	+	+	-	-	+	-	-	-	-	-	-
	Aminoglycosides	Phenotype	Gentamicin	R	R	C	ND	R	R	R	R	R	R	C	C	R	ND	R	R	R	R	R	R	R	R	ND	R	R	R	R	R	R	C	ND	R	R	R	C	R	R	C	C	R	R	C	R	R	R	R
		Genes	aac(3)-IIa	+	+	+	+	+	+	+	+	+	+	-	-	+	-	+	+	+	+	+	+	+	+	+	+	+	+	+	+	+	-	+	+	+	+	-	+	+	+	+	+	+	+	+	+	+	+
		Phenotype	Amikacin	C	C	C	C	I	C	C	C	C	C	C	C	C	C	C	C	C	C	C	C	C	C	C	C	C	C	C	C	C	C	C	C	C	C	C	C	C	C	C	C	C	C	C	C	C	C
		Genes	aphA6	-	-	-	-	-	-	-	-	+	+	-	-	-	-	-	-	-	+	+	+	+	-	-	-	-	-	-	-	-	-	-	-	-	-	-	-	-	+	+	-	+	+	-	-	+	+
			aac(6´)Ib-cr	+	+	-	+	+	+	+	+	-	-	-	-	-	-	-	+	+	+	+	+	+	+	+	+	+	+	+	+	+	+	+	+	+	+	+	+	+	+	+	+	+	+	+	+	+	+
			strA	+	+	+	+	+	+	+	+	-	-	+	+	+	+	+	+	+	+	+	+	+	+	+	+	+	+	+	+	+	+	+	+	+	+	+	+	+	+	+	+	-	-	-	-	-	-
			strB	+	+	+	+	+	+	+	+	-	-	+	+	+	+	+	+	+	+	+	+	+	+	+	+	+	+	+	+	+	+	+	+	+	+	+	+	+	+	+	+	-	-	-	-	-	-
			aadA1	+	-	-	-	-	-	-	-	-	-	-	-	-	-	-	-	-	-	-	-	-	-	-	-	-	-	-	-	-	-	-	-	-	-	-	-	-	-	-	-	-	-	+	+	-	-
	Polypeptides	Phenotype	Colistin	C	C	C	ND	C	C	C	C	ND	ND	C	C	C	ND	C	C	C	ND	ND	C	C	C	ND	ND	C	C	C	C	C	C	ND	C	C	C	C	ND	ND	C	C	C	C	C	C	c	ND	ND
		Genes	mcr-1	-	-	-	-	-	-	-	-	-	-	-	-	-	-	-	-	-	-	-	-	-	-	-	-	-	-	-	-	-	-	-	-	-	-	-	-	-	-	-	-	-	-	-	-	-	-
	Fenicols	Phenotype	Chloramphenicol	R	C	C	ND	C	C	C	C	R	C	C	C	R	ND	ND	C	C	ND	C	C	C	R	ND	ND	C	C	C	C	C	C	ND	C	C	C	C	C	C	C	C	C	C	ND	C	ND	R	R
		Genes	catB3	-	-	-	-	-	-	-	-	-	-	-	-	-	-	-	-	+	+	+	+	+	-	-	-	-	-	-	-	-	-	-	-	-	-	-	-	-	-	-	-	+	+	-	-	+	+
			catB4	+	+	-	+	+	+	+	+	-	-	-	-	+	-	+	-	-	-	-	-	-	+	+	+	+	+	+	+	+	+	+	+	+	+	+	+	+	+	+	+	-	-	-	-	-	-
			catA1	+	-	-	-	-	-	-	-	-	-	-	-	-	-	-	-	-	-	-	-	-	-	-	-	-	-	-	-	-	-	-	-	-	-	-	-	-	-	-	-	-	-	-	-	-	-
	Beta-lactams	Phenotype	Meropenem	C	C	C	C	C	C	C	C	C	C	C	C	C	C	C	C	C	C	C	C	C	C	C	C	C	C	C	C	C	C	C	C	C	C	C	C	C	C	C	C	C	C	C	C	C	C
			Ertopenem	C	C	C	C	C	C	C	C	C	C	C	C	C	C	C	C	C	C	C	C	C	C	C	C	C	C	C	C	C	C	C	C	C	C	C	C	C	C	C	C	C	C	C	C	C	C
		Genes	TEM-1B	+	+	+	+	+	+	+	+	+	+	+	+	+	+	+	+	+	+	+	+	+	+	+	+	+	+	+	+	+	+	+	+	+	+	+	+	+	+	+	+	+	+	-	-	+	+
			OXA-1	+	+	+	+	+	+	+	+	+	+	-	-	-	-	-	+	+	+	+	+	+	+	+	+	+	+	+	+	+	+	+	+	+	+	+	+	+	+	+	+	+	+	+	+	+	+
			SHV-13	-	-	-	-	-	-	-	-	-	-	-	-	-	-	-	-	-	-	-	-	-	-	-	-	-	-	-	-	-	-	-	-	-	-	-	-	-	-	-	-	-	-	-	-	-	-
			SHV-11	-	-	-	-	-	-	-	-	-	-	-	-	-	-	-	-	-	-	-	-	-	-	-	-	-	-	-	-	-	+	+	+	+	+	+	+	+	+	+	+	-	-	-	-	-	-
			SHV-75	-	-	-	-	-	-	-	-	+	+	-	-	-	-	-	-	-	-	-	-	-	-	-	-	-	-	-	-	-	-	-	-	-	-	-	-	-	-	-	-	-	-	-	-	-	-
			SHV-76	-	-	-	-	-	-	-	-	-	-	+	+	+	+	+	+	+	+	+	+	+	-	-	-	-	-	-	-	-	-	-	-	-	-	-	-	-	-	-	-	-	-	-	-	-	-
			SHV-83	+	+	+	+	+	+	+	+	-	-	-	-	-	-	-	-	-	-	-	-	-	-	-	-	-	-	-	-	-	-	-	-	-	-	-	-	-	-	-	-	-	-	-	-	-	-
			SHV-190	-	-	-	-	-	-	-	-	-	-	-	-	-	-	-	-	-	-	-	-	-	-	-	-	-	-	-	-	-	-	-	-	-	-	-	-	-	-	-	-	-	-	-	-	+	+
			SHV-99	-	-	-	-	-	-	-	-	-	-	-	-	-	-	-	-	-	-	-	-	-	+	+	+	+	+	+	+	+	-	-	-	-	-	-	-	-	-	-	-	+	+	+	+	-	-
			CTX-M-15	+	+	+	+	+	+	+	+	+	+	+	+	+	+	+	+	+	+	+	+	+	+	+	+	+	+	+	+	+	+	+	+	+	+	+	+	+	+	+	+	+	+	+	+	+	+
			DHA-1	-	-	-	-	-	-	-	-	-	-	-	-	-	-	-	-	-	-	-	-	-	-	-	-	-	-	-	-	-	-	-	-	-	-	-	-	-	-	-	-	-	-	-	-	-	-
	Fosfomycin	Phenotype	Fosfomycin	ND	ND	ND	ND	ND	ND	ND	ND	ND	ND	ND	ND	ND	ND	ND	ND	ND	ND	ND	ND	ND	ND	ND	ND	ND	ND	ND	ND	ND	ND	ND	ND	ND	ND	ND	ND	ND	ND	ND	ND	ND	ND	ND	ND	ND	ND
		Genes	fosA	+	+	+	+	+	+	+	+	+	+	+	+	+	+	+	+	+	+	+	+	+	+	+	+	+	+	+	+	+	+	+	+	+	+	+	+	+	+	+	+	+	+	+	+	+	+
			fosA7	-	-	-	-	-	-	-	-	-	-	-	-	-	-	-	-	-	-	-	-	-	-	-	-	-	-	-	-	-	-	-	-	-	-	-	-	-	-	-	-	-	-	+	+	-	-
Efflux pumps genes (number indicates allele)			acrA	-	64	64	64	64	64	64	64	33	33	-	-	-	-	-	-	-	-	-	-	-	-	-	-	-	-	-	-	-	28	28	28	28	28	28	28	28	28	28	28	-	-	-	-	2	2
			acrB	-	72	72	72	72	72	72	72	-	-	-	-	-	-	-	-	-	-	-	-	-	-	-	-	-	-	-	-	-	40	40	40	40	40	40	40	40	40	40	40	-	-	-	-	2	2
			acrR	9	1	1	1	1	1	1	1	1	1	1	1	1	1	1	1	1	1	1	1	1	-	-	-	-	-	-	-	-	12	12	12	12	12	12	12	12	12	12	12	2	2	2	2	2	2
			envR	51	2	2	2	2	2	2	2	-	-	15	15	15	15	15	15	15	15	15	15	15	-	-	-	-	-	-	-	-	37	37	37	37	37	37	37	37	37	37	37	1	1	1	1	2	2
			marA	1	1	1	1	1	1	1	1	2	2	2	2	2	2	2	2	2	2	2	2	2	2	2	2	2	2	2	2	2	2	2	2	2	2	2	2	2	2	2	2	2	2	2	2	2	2
			marR	3	3	3	3	3	3	3	3	-	-	1	1	1	1	1	1	1	1	1	1	1	2	2	2	2	2	2	2	2	2	2	2	2	2	2	2	2	2	2	2	-	-	-	-	1	1
			ramA	-	2	2	2	2	2	2	2	1	1	6	6	6	6	6	6	6	6	6	6	6	16	16	16	16	16	16	16	16	2	2	2	2	2	4	2	2	2	2	2	5	5	5	5	2	2
			ramR	32	32	32	32	32	32	32	32	2	2	16	16	16	16	16	16	16	16	16	16	16	-	-	-	-	-	-	-	-	1	1	1	1	1	1	1	1	1	1	1	1	1	1	1	1	1
			rarA	7	7	7	7	7	7	7	7	2	2	-	-	-	-	-	-	-	-	-	-	-	6	6	6	6	6	6	6	6	4	4	4	4	4	4	4	4	4	4	4	-	-	27	27	2	2
			rob	3	-	-	-	-	-	-	-	3	3	21	21	21	21	21	21	21	21	21	21	21	3	3	3	3	3	3	3	3	-	-	-	-	-	-	-	-	-	-	-	3	3	3	3	2	2
			soxR	2	2	2	2	2	2	2	2	1	1	2	2	2	2	2	2	2	2	2	2	2	-	-	-	-	-	-	-	-	12	12	12	12	12	12	12	12	12	12	12	1	1	1	1	1	1
			soxS	5	5	5	5	5	5	5	5	-	-	4	4	4	4	4	4	4	4	4	4	4	5	5	5	5	5	5	5	5	2	2	2	2	2	2	2	2	2	2	2	11	11	11	11	2	2
			fis	1	1	1	1	1	1	1	1	1	1	1	1	1	1	1	1	1	1	1	1	1	1	1	1	1	1	1	1	1	1	1	1	1	1	1	1	1	1	1	1	1	1	1	1	1	1
			sdiA	4	4	4	4	4	4	4	4	2	2	6	6	6	6	6	6	6	6	6	6	6	2	2	2	2	2	2	2	2	24	24	24	24	24	24	24	24	24	24	24	1	1	1	1	2	2
			oqxA	-	-	-	-	-	-	-	-	-	-	-	-	-	-	-	-	-	-	-	-	-	71	71	71	71	71	71	71	71	50	50	50	50	50	50	50	50	50	50	50	-	-	53	53	2	2
			oqxB	82	82	82	82	82	82	82	82	-	-	-	-	-	-	-	-	-	-	-	-	-	-	-	-	-	-	-	-	-	56	56	56	56	56	56	56	56	56	56	56	-	-	-	-	2	2
			oqxR	4	4	4	4	4	4	4	4	3	3	4	4	4	4	4	4	4	4	4	4	4	4	4	4	4	4	4	4	4	29	29	29	29	29	29	29	29	29	29	29	-	-	3	3	2	2
Virulance genes (number indicates allele)			mrkA	17	20	20	20	20	20	20	20	6	6	4	4	4	4	4	4	4	4	4	4	4	2	2	2	2	2	2	2	2	2	2	2	2	2	2	2	2	2	2	2	6	6	6	6	1	1
			mrkB	22	3	3	3	3	3	3	3	-	-	1	1	1	1	1	1	1	1	1	1	1	16	16	16	16	16	16	16	16	3	3	3	3	3	3	3	3	3	3	3	-	-	-	-	1	1
			mrkC	12	-	-	-	-	-	-	-	-	-	-	-	-	-	-	-	-	-	-	-	-	-	-	-	-	-	-	-	-	-	-	-	-	-	-	-	-	-	-	-	10	10	10	10	1	1
			mrkD	28	39	39	39	39	39	39	39	1	1	-	-	-	-	-	-	-	-	-	-	-	1	1	1	1	1	1	1	1	8	8	8	8	8	8	8	8	8	8	8	-	-	-	-	1	1
			mrkF	8	8	8	8	8	8	8	8	8	8	38	38	38	38	38	38	38	38	38	38	38	44	44	44	44	44	44	44	44	8	8	8	8	8	8	8	8	8	8	8	-	-	-	-	1	1
			mrkH	10	10	10	10	10	10	10	10	1	1	15	15	15	15	15	15	15	15	15	15	15	-	-	-	-	-	-	-	-	7	7	7	7	7	7	7	7	7	7	7	1	1	1	1	1	1
			mrkI	7	7	7	7	7	7	7	7	28	28	18	18	18	18	18	18	18	18	18	18	18	-	-	-	-	-	-	-	-	7	7	7	7	7	7	7	7	7	7	7	1	1	1	1	2	2
			mrkJ	6	6	6	6	6	6	6	6	5	5	1	1	1	1	1	1	1	1	1	1	1	-	-	-	-	-	-	-	-	6	6	6	6	6	6	6	6	6	6	6	6	6	6	6	1	1
			mceA	-	-	-	-	-	-	-	-	-	-	1	1	1	1	1	1	1	1	1	1	1	1	1	1	1	1	1	1	1	1	-	-	-	-	-	-	-	-	-	-	-	-	-	-	-	-
			mceB	-	-	-	-	-	-	-	-	-	-	2	2	2	2	2	2	2	2	2	2	2	-	-	-	-	-	-	-	-	-	-	-	-	-	-	-	-	-	-	-	-	-	-	-	-	-
			mceC	-	-	-	-	-	-	-	-	-	-	1	1	1	1	1	1	1	1	1	1	1	1	1	1	1	1	1	1	1	-	-	-	-	-	-	-	-	-	-	-	-	-	-	-	-	-
			mceD	-	-	-	-	-	-	-	-	-	-	3	3	3	3	3	3	3	3	3	3	3	-	-	-	-	-	-	-	-	-	-	-	-	-	-	-	-	-	-	-	-	-	-	-	-	-
			mceE	-	-	-	-	-	-	-	-	-	-	2	2	2	2	2	2	2	2	2	2	2	1	1	1	1	1	1	1	1	-	-	-	-	-	-	-	-	-	-	-	-	-	-	-	-	-
			mceH	-	-	-	-	-	-	-	-	-	-	5	5	5	5	5	5	5	5	5	5	5	-	-	-	-	-	-	-	-	-	-	-	-	-	-	-	-	-	-	-	-	-	-	-	-	-
			mceI	-	-	-	-	-	-	-	-	-	-	-	-	-	-	-	-	-	-	-	-	-	1	-	-	1	1	-	-	-	-	-	-	-	-	-	-	-	-	-	-	-	-	-	-	-	-
			ybtA	-	1;39	1;39	1;39	1;39	1;39	1;39	1;39	1;39	1;39	1;39	1;39	1;39	1;39	1;39	1;39	1;39	1;39	1;39	1;39	1;39	-	-	-	-	-	-	-	-	-	-	-	-	-	-	-	-	-	-	-	-	-	-	-	2	2
			ybtE	-	5	5	5	5	5	5	5	4	4	69	69	69	69	69	4	4	4	4	4	4	-	-	-	-	-	-	-	-	-	-	-	-	-	-	-	-	-	-	-	-	-	-	-	2	2
			ybtP	-	5	5	5	5	5	5	5	4	4	4	4	4	4	4	-	-	-	-	-	-	-	-	-	-	-	-	-	-	-	-	-	-	-	-	-	-	-	-	-	-	-	-	-	2	2
			ybtQ	-	6	6	6	6	6	6	6	5	5	60	60	60	60	60	-	-	-	-	-	-	-	-	-	-	-	-	-	-	-	-	-	-	-	-	-	-	-	-	-	-	-	-	-	2	2
			ybtS	-	5	5	5	5	5	5	5	4	4	6	6	6	6	6	4	4	4	4	4	4	-	-	-	-	-	-	-	-	-	-	-	-	-	-	-	-	-	-	-	-	-	-	-	2	2
			ybtT	-	5	5	5	5	5	5	5	4;42	4;42	39	39	39	39	39	4;42	4;42	4;42	4;42	4;42	4;42	-	-	-	-	-	-	-	-	-	-	-	-	-	-	-	-	-	-	-	-	-	-	-	2	2
			ybtU	-	9	9	9	9	9	9	9	2	2	2	2	2	2	2	2	2	2	2	2	2	-	-	-	-	-	-	-	-	-	-	-	-	-	-	-	-	-	-	-	-	-	-	-	2	2
			ybtX	-	19	19	19	19	19	19	19	4	4	62	62	62	62	62	4	4	4	4	4	4	-	-	-	-	-	-	-	-	-	-	-	-	-	-	-	-	-	-	-	-	-	-	-	2	2
			fyuA	-	21	21	21	21	21	21	21	-	-	2	2	2	2	2	2	2	2	2	2	2	-	-	-	-	-	-	-	-	-	-	-	-	-	-	-	-	-	-	-	-	-	-	-	2	2
			irp1	-	-	-	-	-	-	-	-	-	-	148	148	148	148	148	-	-	-	-	-	-	-	-	-	-	-	-	-	-	-	-	-	-	-	-	-	-	-	-	-	-	-	-	-	6	6
			irp2	-	-	-	-	-	-	-	-	-	-	145	145	145	145	145	27	27	27	27	27	27	-	-	-	-	-	-	-	-	-	-	-	-	-	-	-	-	-	-	-	-	-	-	-	6	6
			kvgA	-	-	-	-	-	-	-	-	-	-	2	2	2	2	2	2	2	2	2	2	2	-	-	-	-	-	-	-	-	-	-	-	-	-	-	-	-	-	-	-	-	-	-	-	-	-
			kfuA	-	-	-	-	-	-	-	-	-	-	-	-	-	-	-	-	-	-	-	-	-	-	-	-	-	-	-	-	-	-	-	-	-	-	-	-	-	-	-	-	-	-	-	-	1	1
			kfuB	-	-	-	-	-	-	-	-	-	-	-	-	-	-	-	-	-	-	-	-	-	-	-	-	-	-	-	-	-	-	-	-	-	-	-	-	-	-	-	-	-	-	-	-	1	1
			kfuC	-	-	-	-	-	-	-	-	-	-	-	-	-	-	-	-	-	-	-	-	-	-	-	-	-	-	-	-	-	-	-	-	-	-	-	-	-	-	-	-	-	-	-	-	1	1
mini-MLST			infB	12	12	12	12	12	12	12	13	13	13	13	13	13	13	13	13	13	13	13	13	13	13	13	13	13	13	13	13	13	13	13	13	13	13	13	13	13	13	13	12	13	13	13	13	13	13
			mdh	9	9	9	9	9	9	9	9	9	9	9	9	9	9	9	9	9	9	9	9	9	9	9	9	9	9	9	9	9	9	9	9	9	9	9	9	9	9	9	9	10	10	10	10	10	10
			phoE	20	20	20	20	20	20	20	20	19	19	19	19	19	19	19	19	19	19	19	19	19	20	20	20	20	20	20	20	20	20	20	20	20	20	20	20	20	20	20	20	20	20	20	20	20	20
			rpoB	45	45	45	45	45	45	45	44	45	45	45	45	45	45	45	45	45	45	45	45	45	43	43	43	43	43	43	43	43	44	44	44	44	44	44	44	44	44	44	45	44	44	44	44	45	45
			tonB26	41	41	41	41	41	41	41	40	40	40	41	41	41	41	41	41	41	41	41	41	41	40	40	40	40	40	40	40	40	40	40	40	40	40	40	40	40	40	40	41	40	40	40	40	41	41
			tonB28	55	55	55	55	55	55	55	56	56	56	55	55	55	55	55	55	55	55	55	55	55	56	56	56	56	56	56	56	56	56	56	56	56	56	56	56	56	56	56	55	56	56	56	56	55	55
			MelT	26	26	26	26	26	26	26	26	130	130	132	132	132	132	132	132	132	132	132	132	132	139	139	139	139	139	139	139	139	145	145	145	145	145	145	145	145	145	145	145	266	266	266	266	281	281
MLST			gapA	2	2	2	2	2	2	2	2	2	2	2	2	2	2	2	2	2	2	2	2	2	4	4	4	4	4	4	4	4	2	2	2	2	2	2	2	2	2	2	2	2	2	2	2	2	2
			infB	3	3	3	3	3	3	3	3	1	1	1	1	1	1	1	1	1	1	1	1	1	16	16	16	16	16	16	16	16	1	1	1	1	1	1	1	1	1	1	1	1	1	1	1	1	1
			mdh	2	2	2	2	2	2	2	2	2	2	62	62	62	62	62	62	62	62	62	62	62	2	2	2	2	2	2	2	2	2	2	2	2	2	2	2	2	2	2	2	1	1	1	1	1	1
			pgi	2	2	2	2	2	2	2	2	2	2	3	3	3	3	3	3	3	3	3	3	3	1	1	1	1	1	1	1	1	60	60	60	60	60	60	60	60	60	60	60	1	1	1	1	1	1
			phoE	6	4	4	4	4	4	4	4	10	10	10	10	10	10	10	10	10	10	10	10	10	28	28	28	28	28	28	28	28	7	7	7	7	7	7	7	7	7	7	7	9	9	9	9	9	9
			rpoB	4	4	4	4	4	4	4	4	4	4	4	4	4	4	4	4	4	4	4	4	4	3	3	3	3	3	3	3	3	1	1	1	1	1	1	1	1	1	1	1	1	1	1	1	4	4
			tonB	4	4	4	4	4	4	4	4	9	9	110	110	110	110	110	110	110	110	110	110	110	40	40	40	40	40	40	40	40	7	7	7	7	7	7	7	7	7	7	7	93	93	93	93	12	12
			ST	29	1271	1271	1271	1271	1271	1271	1271	458	458	405	405	405	405	405	405	405	405	405	405	405	321	321	321	321	321	321	321	321	433	433	433	433	433	433	433	433	433	433	433	323	323	323	323	23	23
