# Supplementary material for: Application of mini-MLST and whole genome sequencing in low diversity hospital extended-spectrum beta-lactamase producing Klebsiella pneumoniae population
Source: PLoS One. 2019 Aug 13;14(8):e0221187. doi: 10.1371/journal.pone.0221187 (PMC6692064; doi:10.1371/journal.pone.0221187)
Supplement: S2 Table — (XLSX) [file pone.0221187.s002.xlsx]

## Sheet: distance matrix
	S31	S41	S27	S43	S7	S9	S28	S5	S16	S13	S32	S15	S2	S14	S34	S42	S40	S39	S38	S37	S12	S11	S18	S17	S33	S45	S46	S19	S20	S21	S22	S23	S24	S25	S26	S35	S36	S44	S1	S3	S4	S6	S8	S10	S29	S30
S31	0	19982	49	19984	20786	20780	50	20789	19988	20013	2	19980	20780	19985	20460	20780	20805	20793	20789	20788	20795	20780	19981	19991	20459	21160	21161	20385	20399	20399	20367	20405	20368	20366	20367	20370	20367	20398	20590	20589	20588	20584	20588	20575	20575	20579
S41	19982	0	19995	3	20349	20343	19996	20352	27	5479	19982	5	20343	18	20512	20343	20368	20356	20352	20351	20358	20343	4	30	20511	21109	21110	20272	20286	20286	20249	20292	20250	20248	20249	20252	20249	20285	20517	20516	20515	20511	20515	20502	20502	20506
S27	49	19995	0	19997	20799	20793	5	20802	20001	20026	47	19993	20793	19998	20473	20793	20818	20806	20802	20801	20808	20793	19994	20004	20472	21173	21174	20398	20412	20412	20380	20418	20381	20379	20380	20383	20380	20411	20603	20602	20601	20597	20601	20588	20588	20592
S43	19984	3	19997	0	20351	20345	19998	20354	26	5480	19984	4	20345	19	20514	20345	20370	20358	20354	20353	20360	20345	5	31	20513	21111	21112	20274	20288	20288	20251	20294	20252	20250	20251	20254	20251	20287	20519	20518	20517	20513	20517	20504	20504	20508
S7	20786	20349	20799	20351	0	6	20800	37	20355	20594	20786	20347	8	20352	21346	6	33	7	3	6	43	6	20348	20358	21345	21735	21736	21128	21142	21142	21108	21148	21109	21107	21108	21111	21108	21141	21125	21124	21125	21119	21123	21110	21110	21114
S9	20780	20343	20793	20345	6	0	20794	31	20349	20588	20780	20341	2	20346	21340	0	27	13	9	12	37	0	20342	20352	21339	21729	21730	21122	21136	21136	21102	21142	21103	21101	21102	21105	21102	21135	21119	21118	21119	21113	21117	21104	21104	21108
S28	50	19996	5	19998	20800	20794	0	20803	20002	20027	48	19994	20794	19999	20474	20794	20819	20807	20803	20802	20809	20794	19995	20005	20473	21174	21175	20399	20413	20413	20381	20419	20382	20380	20381	20384	20381	20412	20604	20603	20602	20598	20602	20589	20589	20593
S5	20789	20352	20802	20354	37	31	20803	0	20358	20597	20789	20350	31	20355	21349	31	58	44	40	43	12	31	20351	20361	21348	21738	21739	21131	21145	21145	21111	21151	21112	21110	21111	21114	21111	21144	21128	21127	21128	21122	21126	21113	21113	21117
S16	19988	27	20001	26	20355	20349	20002	20358	0	5484	19988	22	20349	29	20518	20349	20374	20362	20358	20357	20364	20349	25	23	20517	21115	21116	20278	20292	20292	20255	20298	20256	20254	20255	20258	20255	20291	20523	20522	20521	20517	20521	20508	20508	20512
S13	20013	5479	20026	5480	20594	20588	20027	20597	5484	0	20013	5476	20588	5481	20341	20588	20613	20601	20597	20596	20603	20588	5477	5487	20340	21124	21125	20117	20131	20131	20094	20137	20095	20093	20094	20097	20094	20130	20570	20569	20570	20564	20568	20555	20555	20559
S32	2	19982	47	19984	20786	20780	48	20789	19988	20013	0	19980	20780	19985	20460	20780	20805	20793	20789	20788	20795	20780	19981	19991	20459	21160	21161	20385	20399	20399	20367	20405	20368	20366	20367	20370	20367	20398	20590	20589	20588	20584	20588	20575	20575	20579
S15	19980	5	19993	4	20347	20341	19994	20350	22	5476	19980	0	20341	15	20510	20341	20366	20354	20350	20349	20356	20341	3	27	20509	21107	21108	20270	20284	20284	20247	20290	20248	20246	20247	20250	20247	20283	20515	20514	20513	20509	20513	20500	20500	20504
S2	20780	20343	20793	20345	8	2	20794	31	20349	20588	20780	20341	0	20346	21340	2	29	15	11	14	37	2	20342	20352	21339	21729	21730	21122	21136	21136	21102	21142	21103	21101	21102	21105	21102	21135	21119	21118	21119	21113	21117	21104	21104	21108
S14	19985	18	19998	19	20352	20346	19999	20355	29	5481	19985	15	20346	0	20515	20346	20371	20359	20355	20354	20361	20346	16	32	20514	21112	21113	20275	20289	20289	20252	20295	20253	20251	20252	20255	20252	20288	20520	20519	20518	20514	20518	20505	20505	20509
S34	20460	20512	20473	20514	21346	21340	20474	21349	20518	20341	20460	20510	21340	20515	0	21340	21365	21353	21349	21348	21355	21340	20511	20521	1	20531	20532	20073	20087	20087	20049	20093	20050	20048	20049	20052	20049	20086	20451	20450	20451	20445	20449	20436	20436	20440
S42	20780	20343	20793	20345	6	0	20794	31	20349	20588	20780	20341	2	20346	21340	0	27	13	9	12	37	0	20342	20352	21339	21729	21730	21122	21136	21136	21102	21142	21103	21101	21102	21105	21102	21135	21119	21118	21119	21113	21117	21104	21104	21108
S40	20805	20368	20818	20370	33	27	20819	58	20374	20613	20805	20366	29	20371	21365	27	0	40	36	39	64	27	20367	20377	21364	21754	21755	21147	21161	21161	21127	21167	21128	21126	21127	21130	21127	21160	21144	21143	21144	21138	21142	21129	21129	21133
S39	20793	20356	20806	20358	7	13	20807	44	20362	20601	20793	20354	15	20359	21353	13	40	0	10	13	50	13	20355	20365	21352	21742	21743	21135	21149	21149	21115	21155	21116	21114	21115	21118	21115	21148	21132	21131	21132	21126	21130	21117	21117	21121
S38	20789	20352	20802	20354	3	9	20803	40	20358	20597	20789	20350	11	20355	21349	9	36	10	0	3	46	9	20351	20361	21348	21738	21739	21131	21145	21145	21111	21151	21112	21110	21111	21114	21111	21144	21128	21127	21128	21122	21126	21113	21113	21117
S37	20788	20351	20801	20353	6	12	20802	43	20357	20596	20788	20349	14	20354	21348	12	39	13	3	0	49	12	20350	20360	21347	21737	21738	21130	21144	21144	21110	21150	21111	21109	21110	21113	21110	21143	21127	21126	21127	21121	21125	21112	21112	21116
S12	20795	20358	20808	20360	43	37	20809	12	20364	20603	20795	20356	37	20361	21355	37	64	50	46	49	0	37	20357	20367	21354	21744	21745	21137	21151	21151	21117	21157	21118	21116	21117	21120	21117	21150	21134	21133	21134	21128	21132	21119	21119	21123
S11	20780	20343	20793	20345	6	0	20794	31	20349	20588	20780	20341	2	20346	21340	0	27	13	9	12	37	0	20342	20352	21339	21729	21730	21122	21136	21136	21102	21142	21103	21101	21102	21105	21102	21135	21119	21118	21119	21113	21117	21104	21104	21108
S18	19981	4	19994	5	20348	20342	19995	20351	25	5477	19981	3	20342	16	20511	20342	20367	20355	20351	20350	20357	20342	0	28	20510	21108	21109	20271	20285	20285	20248	20291	20249	20247	20248	20251	20248	20284	20516	20515	20514	20510	20514	20501	20501	20505
S17	19991	30	20004	31	20358	20352	20005	20361	23	5487	19991	27	20352	32	20521	20352	20377	20365	20361	20360	20367	20352	28	0	20520	21118	21119	20281	20295	20295	20258	20301	20259	20257	20258	20261	20258	20294	20526	20525	20524	20520	20524	20511	20511	20515
S33	20459	20511	20472	20513	21345	21339	20473	21348	20517	20340	20459	20509	21339	20514	1	21339	21364	21352	21348	21347	21354	21339	20510	20520	0	20530	20531	20072	20086	20086	20048	20092	20049	20047	20048	20051	20048	20085	20450	20449	20450	20444	20448	20435	20435	20439
S45	21160	21109	21173	21111	21735	21729	21174	21738	21115	21124	21160	21107	21729	21112	20531	21729	21754	21742	21738	21737	21744	21729	21108	21118	20530	0	1	20380	20394	20394	20359	20400	20360	20358	20359	20362	20359	20393	20721	20720	20721	20715	20719	20706	20706	20710
S46	21161	21110	21174	21112	21736	21730	21175	21739	21116	21125	21161	21108	21730	21113	20532	21730	21755	21743	21739	21738	21745	21730	21109	21119	20531	1	0	20381	20395	20395	20360	20401	20361	20359	20360	20363	20360	20394	20722	20721	20722	20716	20720	20707	20707	20711
S19	20385	20272	20398	20274	21128	21122	20399	21131	20278	20117	20385	20270	21122	20275	20073	21122	21147	21135	21131	21130	21137	21122	20271	20281	20072	20380	20381	0	28	28	279	34	280	278	279	282	279	27	20374	20373	20374	20368	20372	20359	20359	20363
S20	20399	20286	20412	20288	21142	21136	20413	21145	20292	20131	20399	20284	21136	20289	20087	21136	21161	21149	21145	21144	21151	21136	20285	20295	20086	20394	20395	28	0	0	293	36	294	292	293	296	293	1	20388	20387	20388	20382	20386	20373	20373	20377
S21	20399	20286	20412	20288	21142	21136	20413	21145	20292	20131	20399	20284	21136	20289	20087	21136	21161	21149	21145	21144	21151	21136	20285	20295	20086	20394	20395	28	0	0	293	36	294	292	293	296	293	1	20388	20387	20388	20382	20386	20373	20373	20377
S22	20367	20249	20380	20251	21108	21102	20381	21111	20255	20094	20367	20247	21102	20252	20049	21102	21127	21115	21111	21110	21117	21102	20248	20258	20048	20359	20360	279	293	293	0	299	3	1	2	5	2	292	20352	20351	20352	20346	20350	20337	20337	20341
S23	20405	20292	20418	20294	21148	21142	20419	21151	20298	20137	20405	20290	21142	20295	20093	21142	21167	21155	21151	21150	21157	21142	20291	20301	20092	20400	20401	34	36	36	299	0	300	298	299	302	299	35	20394	20393	20394	20388	20392	20379	20379	20383
S24	20368	20250	20381	20252	21109	21103	20382	21112	20256	20095	20368	20248	21103	20253	20050	21103	21128	21116	21112	21111	21118	21103	20249	20259	20049	20360	20361	280	294	294	3	300	0	2	3	6	3	293	20353	20352	20353	20347	20351	20338	20338	20342
S25	20366	20248	20379	20250	21107	21101	20380	21110	20254	20093	20366	20246	21101	20251	20048	21101	21126	21114	21110	21109	21116	21101	20247	20257	20047	20358	20359	278	292	292	1	298	2	0	1	4	1	291	20351	20350	20351	20345	20349	20336	20336	20340
S26	20367	20249	20380	20251	21108	21102	20381	21111	20255	20094	20367	20247	21102	20252	20049	21102	21127	21115	21111	21110	21117	21102	20248	20258	20048	20359	20360	279	293	293	2	299	3	1	0	5	2	292	20352	20351	20352	20346	20350	20337	20337	20341
S35	20370	20252	20383	20254	21111	21105	20384	21114	20258	20097	20370	20250	21105	20255	20052	21105	21130	21118	21114	21113	21120	21105	20251	20261	20051	20362	20363	282	296	296	5	302	6	4	5	0	3	295	20355	20354	20355	20349	20353	20340	20340	20344
S36	20367	20249	20380	20251	21108	21102	20381	21111	20255	20094	20367	20247	21102	20252	20049	21102	21127	21115	21111	21110	21117	21102	20248	20258	20048	20359	20360	279	293	293	2	299	3	1	2	3	0	292	20352	20351	20352	20346	20350	20337	20337	20341
S44	20398	20285	20411	20287	21141	21135	20412	21144	20291	20130	20398	20283	21135	20288	20086	21135	21160	21148	21144	21143	21150	21135	20284	20294	20085	20393	20394	27	1	1	292	35	293	291	292	295	292	0	20387	20386	20387	20381	20385	20372	20372	20376
S1	20590	20517	20603	20519	21125	21119	20604	21128	20523	20570	20590	20515	21119	20520	20451	21119	21144	21132	21128	21127	21134	21119	20516	20526	20450	20721	20722	20374	20388	20388	20352	20394	20353	20351	20352	20355	20352	20387	0	3	54	48	18	39	39	43
S3	20589	20516	20602	20518	21124	21118	20603	21127	20522	20569	20589	20514	21118	20519	20450	21118	21143	21131	21127	21126	21133	21118	20515	20525	20449	20720	20721	20373	20387	20387	20351	20393	20352	20350	20351	20354	20351	20386	3	0	53	47	17	38	38	42
S4	20588	20515	20601	20517	21125	21119	20602	21128	20521	20570	20588	20513	21119	20518	20451	21119	21144	21132	21128	21127	21134	21119	20514	20524	20450	20721	20722	20374	20388	20388	20352	20394	20353	20351	20352	20355	20352	20387	54	53	0	8	52	37	37	41
S6	20584	20511	20597	20513	21119	21113	20598	21122	20517	20564	20584	20509	21113	20514	20445	21113	21138	21126	21122	21121	21128	21113	20510	20520	20444	20715	20716	20368	20382	20382	20346	20388	20347	20345	20346	20349	20346	20381	48	47	8	0	46	31	31	35
S8	20588	20515	20601	20517	21123	21117	20602	21126	20521	20568	20588	20513	21117	20518	20449	21117	21142	21130	21126	21125	21132	21117	20514	20524	20448	20719	20720	20372	20386	20386	20350	20392	20351	20349	20350	20353	20350	20385	18	17	52	46	0	37	37	41
S10	20575	20502	20588	20504	21110	21104	20589	21113	20508	20555	20575	20500	21104	20505	20436	21104	21129	21117	21113	21112	21119	21104	20501	20511	20435	20706	20707	20359	20373	20373	20337	20379	20338	20336	20337	20340	20337	20372	39	38	37	31	37	0	0	4
S29	20575	20502	20588	20504	21110	21104	20589	21113	20508	20555	20575	20500	21104	20505	20436	21104	21129	21117	21113	21112	21119	21104	20501	20511	20435	20706	20707	20359	20373	20373	20337	20379	20338	20336	20337	20340	20337	20372	39	38	37	31	37	0	0	4
S30	20579	20506	20592	20508	21114	21108	20593	21117	20512	20559	20579	20504	21108	20509	20440	21108	21133	21121	21117	21116	21123	21108	20505	20515	20439	20710	20711	20363	20377	20377	20341	20383	20342	20340	20341	20344	20341	20376	43	42	41	35	41	4	4	0
