# Supplementary material for: Application of mini-MLST and whole genome sequencing in low diversity hospital extended-spectrum beta-lactamase producing Klebsiella pneumoniae population
Source: PLoS One. 2019 Aug 13;14(8):e0221187. doi: 10.1371/journal.pone.0221187 (PMC6692064; doi:10.1371/journal.pone.0221187)
Supplement: S3 Table — (XLSX) [file pone.0221187.s003.xlsx]

## Sheet: distance matrix
	S31	S41	S27	S43	S7	S9	S28	S5	S16	S13	S32	S15	S2	S14	S34	S42	S40	S39	S38	S37	S12	S11	S18	S17	S33	S45	S46	S19	S20	S21	S22	S23	S24	S25	S26	S35	S36	S44	S1	S3	S4	S6	S8	S10	S29	S30
S31	0	9660	13	9660	9896	9895	14	9904	9662	9670	0	9660	9896	9665	9965	9895	9903	9898	9898	9896	9904	9895	9661	9663	9965	10315	10315	9994	10004	10004	9995	10010	9995	9994	9994	9995	9996	10004	9995	9995	9996	9995	9996	9994	9994	9995
S41	9660	0	9661	0	9596	9595	9662	9604	14	2311	9660	0	9596	11	9733	9595	9603	9598	9598	9596	9604	9595	1	15	9733	10212	10212	9840	9850	9850	9837	9856	9837	9836	9836	9837	9838	9850	9815	9815	9816	9815	9816	9814	9814	9815
S27	13	9661	0	9661	9897	9896	1	9905	9663	9671	13	9661	9897	9666	9966	9896	9904	9899	9899	9897	9905	9896	9662	9664	9966	10316	10316	9995	10005	10005	9996	10011	9996	9995	9995	9996	9997	10005	9996	9996	9997	9996	9997	9995	9995	9996
S43	9660	0	9661	0	9596	9595	9662	9604	14	2311	9660	0	9596	11	9733	9595	9603	9598	9598	9596	9604	9595	1	15	9733	10212	10212	9840	9850	9850	9837	9856	9837	9836	9836	9837	9838	9850	9815	9815	9816	9815	9816	9814	9814	9815
S7	9896	9596	9897	9596	0	1	9898	16	9598	9726	9896	9596	2	9601	10123	1	9	2	2	4	16	1	9597	9599	10123	10337	10337	10049	10059	10059	10048	10065	10048	10047	10047	10048	10049	10059	10026	10026	10027	10026	10027	10025	10025	10026
S9	9895	9595	9896	9595	1	0	9897	15	9597	9725	9895	9595	1	9600	10122	0	8	3	3	5	15	0	9596	9598	10122	10336	10336	10048	10058	10058	10047	10064	10047	10046	10046	10047	10048	10058	10025	10025	10026	10025	10026	10024	10024	10025
S28	14	9662	1	9662	9898	9897	0	9906	9664	9672	14	9662	9898	9667	9967	9897	9905	9900	9900	9898	9906	9897	9663	9665	9967	10317	10317	9996	10006	10006	9997	10012	9997	9996	9996	9997	9998	10006	9997	9997	9998	9997	9998	9996	9996	9997
S5	9904	9604	9905	9604	16	15	9906	0	9606	9734	9904	9604	16	9609	10131	15	23	18	18	20	4	15	9605	9607	10131	10345	10345	10057	10067	10067	10056	10073	10056	10055	10055	10056	10057	10067	10034	10034	10035	10034	10035	10033	10033	10034
S16	9662	14	9663	14	9598	9597	9664	9606	0	2313	9662	14	9598	19	9735	9597	9605	9600	9600	9598	9606	9597	15	9	9735	10214	10214	9842	9852	9852	9839	9858	9839	9838	9838	9839	9840	9852	9817	9817	9818	9817	9818	9816	9816	9817
S13	9670	2311	9671	2311	9726	9725	9672	9734	2313	0	9670	2311	9726	2316	9755	9725	9733	9728	9728	9726	9734	9725	2312	2314	9755	10178	10178	9742	9752	9752	9739	9758	9739	9738	9738	9739	9740	9752	9915	9915	9916	9915	9916	9914	9914	9915
S32	0	9660	13	9660	9896	9895	14	9904	9662	9670	0	9660	9896	9665	9965	9895	9903	9898	9898	9896	9904	9895	9661	9663	9965	10315	10315	9994	10004	10004	9995	10010	9995	9994	9994	9995	9996	10004	9995	9995	9996	9995	9996	9994	9994	9995
S15	9660	0	9661	0	9596	9595	9662	9604	14	2311	9660	0	9596	11	9733	9595	9603	9598	9598	9596	9604	9595	1	15	9733	10212	10212	9840	9850	9850	9837	9856	9837	9836	9836	9837	9838	9850	9815	9815	9816	9815	9816	9814	9814	9815
S2	9896	9596	9897	9596	2	1	9898	16	9598	9726	9896	9596	0	9601	10123	1	9	4	4	6	16	1	9597	9599	10123	10337	10337	10049	10059	10059	10048	10065	10048	10047	10047	10048	10049	10059	10026	10026	10027	10026	10027	10025	10025	10026
S14	9665	11	9666	11	9601	9600	9667	9609	19	2316	9665	11	9601	0	9738	9600	9608	9603	9603	9601	9609	9600	12	20	9738	10217	10217	9845	9855	9855	9842	9861	9842	9841	9841	9842	9843	9855	9820	9820	9821	9820	9821	9819	9819	9820
S34	9965	9733	9966	9733	10123	10122	9967	10131	9735	9755	9965	9733	10123	9738	0	10122	10130	10125	10125	10123	10131	10122	9734	9736	0	9821	9821	9737	9747	9747	9732	9753	9732	9731	9731	9732	9733	9747	9796	9796	9797	9796	9797	9795	9795	9796
S42	9895	9595	9896	9595	1	0	9897	15	9597	9725	9895	9595	1	9600	10122	0	8	3	3	5	15	0	9596	9598	10122	10336	10336	10048	10058	10058	10047	10064	10047	10046	10046	10047	10048	10058	10025	10025	10026	10025	10026	10024	10024	10025
S40	9903	9603	9904	9603	9	8	9905	23	9605	9733	9903	9603	9	9608	10130	8	0	11	11	13	23	8	9604	9606	10130	10344	10344	10056	10066	10066	10055	10072	10055	10054	10054	10055	10056	10066	10033	10033	10034	10033	10034	10032	10032	10033
S39	9898	9598	9899	9598	2	3	9900	18	9600	9728	9898	9598	4	9603	10125	3	11	0	4	6	18	3	9599	9601	10125	10339	10339	10051	10061	10061	10050	10067	10050	10049	10049	10050	10051	10061	10028	10028	10029	10028	10029	10027	10027	10028
S38	9898	9598	9899	9598	2	3	9900	18	9600	9728	9898	9598	4	9603	10125	3	11	4	0	2	18	3	9599	9601	10125	10339	10339	10051	10061	10061	10050	10067	10050	10049	10049	10050	10051	10061	10028	10028	10029	10028	10029	10027	10027	10028
S37	9896	9596	9897	9596	4	5	9898	20	9598	9726	9896	9596	6	9601	10123	5	13	6	2	0	20	5	9597	9599	10123	10337	10337	10049	10059	10059	10048	10065	10048	10047	10047	10048	10049	10059	10026	10026	10027	10026	10027	10025	10025	10026
S12	9904	9604	9905	9604	16	15	9906	4	9606	9734	9904	9604	16	9609	10131	15	23	18	18	20	0	15	9605	9607	10131	10345	10345	10057	10067	10067	10056	10073	10056	10055	10055	10056	10057	10067	10034	10034	10035	10034	10035	10033	10033	10034
S11	9895	9595	9896	9595	1	0	9897	15	9597	9725	9895	9595	1	9600	10122	0	8	3	3	5	15	0	9596	9598	10122	10336	10336	10048	10058	10058	10047	10064	10047	10046	10046	10047	10048	10058	10025	10025	10026	10025	10026	10024	10024	10025
S18	9661	1	9662	1	9597	9596	9663	9605	15	2312	9661	1	9597	12	9734	9596	9604	9599	9599	9597	9605	9596	0	16	9734	10213	10213	9841	9851	9851	9838	9857	9838	9837	9837	9838	9839	9851	9816	9816	9817	9816	9817	9815	9815	9816
S17	9663	15	9664	15	9599	9598	9665	9607	9	2314	9663	15	9599	20	9736	9598	9606	9601	9601	9599	9607	9598	16	0	9736	10215	10215	9843	9853	9853	9840	9859	9840	9839	9839	9840	9841	9853	9818	9818	9819	9818	9819	9817	9817	9818
S33	9965	9733	9966	9733	10123	10122	9967	10131	9735	9755	9965	9733	10123	9738	0	10122	10130	10125	10125	10123	10131	10122	9734	9736	0	9821	9821	9737	9747	9747	9732	9753	9732	9731	9731	9732	9733	9747	9796	9796	9797	9796	9797	9795	9795	9796
S45	10315	10212	10316	10212	10337	10336	10317	10345	10214	10178	10315	10212	10337	10217	9821	10336	10344	10339	10339	10337	10345	10336	10213	10215	9821	0	0	9858	9868	9868	9854	9874	9854	9853	9853	9854	9855	9868	9969	9969	9970	9969	9970	9968	9968	9969
S46	10315	10212	10316	10212	10337	10336	10317	10345	10214	10178	10315	10212	10337	10217	9821	10336	10344	10339	10339	10337	10345	10336	10213	10215	9821	0	0	9858	9868	9868	9854	9874	9854	9853	9853	9854	9855	9868	9969	9969	9970	9969	9970	9968	9968	9969
S19	9994	9840	9995	9840	10049	10048	9996	10057	9842	9742	9994	9840	10049	9845	9737	10048	10056	10051	10051	10049	10057	10048	9841	9843	9737	9858	9858	0	14	14	138	20	139	137	137	138	139	14	9907	9907	9908	9907	9908	9906	9906	9907
S20	10004	9850	10005	9850	10059	10058	10006	10067	9852	9752	10004	9850	10059	9855	9747	10058	10066	10061	10061	10059	10067	10058	9851	9853	9747	9868	9868	14	0	0	148	22	149	147	147	148	149	0	9917	9917	9918	9917	9918	9916	9916	9917
S21	10004	9850	10005	9850	10059	10058	10006	10067	9852	9752	10004	9850	10059	9855	9747	10058	10066	10061	10061	10059	10067	10058	9851	9853	9747	9868	9868	14	0	0	148	22	149	147	147	148	149	0	9917	9917	9918	9917	9918	9916	9916	9917
S22	9995	9837	9996	9837	10048	10047	9997	10056	9839	9739	9995	9837	10048	9842	9732	10047	10055	10050	10050	10048	10056	10047	9838	9840	9732	9854	9854	138	148	148	0	154	3	1	1	2	3	148	9903	9903	9904	9903	9904	9902	9902	9903
S23	10010	9856	10011	9856	10065	10064	10012	10073	9858	9758	10010	9856	10065	9861	9753	10064	10072	10067	10067	10065	10073	10064	9857	9859	9753	9874	9874	20	22	22	154	0	155	153	153	154	155	22	9923	9923	9924	9923	9924	9922	9922	9923
S24	9995	9837	9996	9837	10048	10047	9997	10056	9839	9739	9995	9837	10048	9842	9732	10047	10055	10050	10050	10048	10056	10047	9838	9840	9732	9854	9854	139	149	149	3	155	0	2	2	3	4	149	9903	9903	9904	9903	9904	9902	9902	9903
S25	9994	9836	9995	9836	10047	10046	9996	10055	9838	9738	9994	9836	10047	9841	9731	10046	10054	10049	10049	10047	10055	10046	9837	9839	9731	9853	9853	137	147	147	1	153	2	0	0	1	2	147	9902	9902	9903	9902	9903	9901	9901	9902
S26	9994	9836	9995	9836	10047	10046	9996	10055	9838	9738	9994	9836	10047	9841	9731	10046	10054	10049	10049	10047	10055	10046	9837	9839	9731	9853	9853	137	147	147	1	153	2	0	0	1	2	147	9902	9902	9903	9902	9903	9901	9901	9902
S35	9995	9837	9996	9837	10048	10047	9997	10056	9839	9739	9995	9837	10048	9842	9732	10047	10055	10050	10050	10048	10056	10047	9838	9840	9732	9854	9854	138	148	148	2	154	3	1	1	0	3	148	9903	9903	9904	9903	9904	9902	9902	9903
S36	9996	9838	9997	9838	10049	10048	9998	10057	9840	9740	9996	9838	10049	9843	9733	10048	10056	10051	10051	10049	10057	10048	9839	9841	9733	9855	9855	139	149	149	3	155	4	2	2	3	0	149	9904	9904	9905	9904	9905	9903	9903	9904
S44	10004	9850	10005	9850	10059	10058	10006	10067	9852	9752	10004	9850	10059	9855	9747	10058	10066	10061	10061	10059	10067	10058	9851	9853	9747	9868	9868	14	0	0	148	22	149	147	147	148	149	0	9917	9917	9918	9917	9918	9916	9916	9917
S1	9995	9815	9996	9815	10026	10025	9997	10034	9817	9915	9995	9815	10026	9820	9796	10025	10033	10028	10028	10026	10034	10025	9816	9818	9796	9969	9969	9907	9917	9917	9903	9923	9903	9902	9902	9903	9904	9917	0	0	21	20	11	19	19	20
S3	9995	9815	9996	9815	10026	10025	9997	10034	9817	9915	9995	9815	10026	9820	9796	10025	10033	10028	10028	10026	10034	10025	9816	9818	9796	9969	9969	9907	9917	9917	9903	9923	9903	9902	9902	9903	9904	9917	0	0	21	20	11	19	19	20
S4	9996	9816	9997	9816	10027	10026	9998	10035	9818	9916	9996	9816	10027	9821	9797	10026	10034	10029	10029	10027	10035	10026	9817	9819	9797	9970	9970	9908	9918	9918	9904	9924	9904	9903	9903	9904	9905	9918	21	21	0	3	22	20	20	21
S6	9995	9815	9996	9815	10026	10025	9997	10034	9817	9915	9995	9815	10026	9820	9796	10025	10033	10028	10028	10026	10034	10025	9816	9818	9796	9969	9969	9907	9917	9917	9903	9923	9903	9902	9902	9903	9904	9917	20	20	3	0	21	19	19	20
S8	9996	9816	9997	9816	10027	10026	9998	10035	9818	9916	9996	9816	10027	9821	9797	10026	10034	10029	10029	10027	10035	10026	9817	9819	9797	9970	9970	9908	9918	9918	9904	9924	9904	9903	9903	9904	9905	9918	11	11	22	21	0	20	20	21
S10	9994	9814	9995	9814	10025	10024	9996	10033	9816	9914	9994	9814	10025	9819	9795	10024	10032	10027	10027	10025	10033	10024	9815	9817	9795	9968	9968	9906	9916	9916	9902	9922	9902	9901	9901	9902	9903	9916	19	19	20	19	20	0	0	1
S29	9994	9814	9995	9814	10025	10024	9996	10033	9816	9914	9994	9814	10025	9819	9795	10024	10032	10027	10027	10025	10033	10024	9815	9817	9795	9968	9968	9906	9916	9916	9902	9922	9902	9901	9901	9902	9903	9916	19	19	20	19	20	0	0	1
S30	9995	9815	9996	9815	10026	10025	9997	10034	9817	9915	9995	9815	10026	9820	9796	10025	10033	10028	10028	10026	10034	10025	9816	9818	9796	9969	9969	9907	9917	9917	9903	9923	9903	9902	9902	9903	9904	9917	20	20	21	20	21	1	1	0
